# Supplementary material for: Effectiveness of the Internet of Things for Improving Health of Non-Pregnant Women Living in High-Income Countries: A Systematic Review
Source: Healthcare (Basel). 2025 Dec 17;13(24):3310. doi: 10.3390/healthcare13243310 (PMC12733010; doi:10.3390/healthcare13243310)
Supplement: Supplementary file 1 [file healthcare-13-03310-s001.zip]

Archive with 2 entries (2 files):
- Tables S1--S5.pdf
- S1.pdf
